# Supplementary material for: Backward Running: Acute Effects on Sprint Performance in Preadolescent Boys
Source: Sports (Basel). 2020 Apr 23;8(4):55. doi: 10.3390/sports8040055 (PMC7240527; doi:10.3390/sports8040055)
Supplement: Supplementary file 1 [file sports-08-00055-s001.zip]

Archive with 1 entries (1 files):
- sports-737492-supplementary.xlsx
