# Supplementary material for: Backward Running: Acute Effects on Sprint Performance in Preadolescent Boys
Source: Sports (Basel). 2020 Apr 23;8(4):55. doi: 10.3390/sports8040055 (PMC7240527; doi:10.3390/sports8040055)
Supplement: Supplementary file 1 [file sports-08-00055-s001.zip › sports-737492-supplementary.xlsx]

## Sheet: Φύλλο1
ID	CON. 0-5	CON. 0-10	CON. 0-20	BWR. 0-5	BWR. 0-10	BWR. 0-20	FWR. 0-5	FWR. 0-10	FWR. 0-20	RPE CON.	RPE BWR.	RPE FWR.
1	0.99	1.98	3.63	1.02	2.02	3.68	1.03	1.88	3.52	2	5	4
2	0.98	1.76	3.28	0.95	1.82	3.23	1.04	1.88	3.37	3	6	4
3	1.03	1.88	3.49	1.04	1.88	3.37	1.11	1.98	3.44	1	3	2
4	1.14	2.02	3.65	0.94	1.84	3.4	1.22	2.16	3.8	1	3	4
5	1.12	2.01	3.66	1.15	2.08	3.68	1.11	2.1	3.75	1	5	4
6	1.06	2.07	3.75	1.15	2.08	3.75	1.1	2.05	3.72	1	3	3
7	1.13	1.93	3.28	1.08	1.95	3.28	0.97	1.82	3.17	1	8	5
8	1.04	1.92	3.51	1.05	1.98	3.54	1.04	1.92	3.51	3	4	7
9	1.2	2.13	3.84	1.08	2.07	3.71	1.15	2.11	3.75	2	3	4
10	1.13	2.11	3.96	1.17	2.13	4.01	1.21	2.18	4.04	2	4	5
11	1.07	2	3.62	1.06	1.95	3.53	1.2	2.05	3.66	2	3	3
12	1.01	1.92	3.49	1.04	1.91	3.42	0.99	1.9	3.38	3	5	5
13	1.1	2.11	3.99	1.11	2.07	3.99	1.06	2.1	4	2	3	5
14	1.13	2.03	3.63	1.29	2.19	3.76	1.14	2.09	3.67	2	3	4
	Legend
	CON: control protocol (typical warm-up)
	BWR: typical warm-up plus 3x10m backward sprint
	FWR: typical warm-up plus 3x10m forward sprint
	RPE: rate of perceived exertion
	Each column represents the time (s) of the specified distance
	The last three columns show the RPE after the specified protocol
